# Supplementary material for: Analysis of gaps in rapeseed (Brassica napus L.) collections in European genebanks
Source: Front Plant Sci. 2023 Oct 9;14:1244467. doi: 10.3389/fpls.2023.1244467 (PMC10591083; doi:10.3389/fpls.2023.1244467)
Supplement: Supplementary file 1 [file Table_1.xlsx]

## Sheet: Coll. from native occ.
	Brassica napus L.	Brassica cretica Lam.	Brassica juncea (L.) Czern.	Brassica rapa L.	Erucastrum gallicum (Willd.) O. E. Schulz	Brassica bourgeaui (Webb ex Christ) Kuntze	Brassica carinata A. Braun	Brassica deserti Danin & Hedge	Brassica desnottesii Emb. & Maire	Brassica dimorpha Coss. & Durieu	Brassica elongata Ehrh.	Brassica fruticulosa Cirillo	Brassica gravinae Ten.	Brassica hilarionis Post	Brassica incana Ten.	Brassica insularis Moris	Brassica maurorum Durieu	Brassica montana Pourr.	Brassica nigra (L.) W. D. J. Koch	Brassica oleracea L.	Brassica repanda (Willd.) DC.	Brassica souliei Batt. subsp. souliei Batt.	Brassica souliei Batt. subsp. amplexicaulis (Desf.) Greuter & Burdet	Brassica tournefortii Gouan	Capsella bursa-pastoris (L.) Medik.	Crambe hispanica subsp. abyssinica (Hochst. ex R.E.Fr.) Prina	Descurainia sophia (L.) Webb ex Prantl	Diplotaxis acris (Forsk.) Boiss.	Diplotaxis catholica (L.) DC.	Diplotaxis erucoides (L.) DC.	Diplotaxis harra (Forssk.) Boiss.	Diplotaxis muralis (L.) DC.	Diplotaxis siifolia Kunze	Diplotaxis tenuifolia (L.) DC.	Diplotaxis viminea (L.) DC.	Enarthrocarpus lyratus (Forssk.) DC.	Eruca vesicaria (L.) Cav.	Erucastrum abyssinicum R. E. Fr.	Hirschfeldia incana (L.) Lagr.-Foss.	Moricandia arvensis (L.) DC.	Moricandia nitens (Viv.) E. A. Durand & Barratte	Orychophragmus violaceus (L.) O.E. Schulz	Physaria fendleri (A. Gray) OKane & Al-Shehbaz	Raphanus raphanistrum L.	Raphanus sativus L.	Rapistrum rugosum (L.) All.	Rorippa indica (L.) Hiern	Rorippa islandica (Oeder) Borb	Sinapis alba L.
Albania	-	-	-	-	0	-	-	-	-	-	-	-	-	-	0	-	-	-	-	-	-	-	-	-	0	-	0	-	-	-	-	0	-	0	0	-	-	-	0	-	-	-	-	1	-	0	-	-	0
Algeria	-	-	-	-	-	-	-	-	-	1	-	5	2	-	-	0	3	-	-	-	0	0	-	2	0	-	0	-	-	1	3	0	0	-	0	-	3	-	2	3	-	-	-	2	-	2	-	-	2
Andorra	-	-	-	-	-	-	-	-	-	-	-	-	-	-	-	-	-	-	-	-	-	-	-	-	0	-	0	-	-	-	-	-	-	0	-	-	-	-	0	-	-	-	-	-	-	0	-	-	-
Armenia	-	-	-	-	-	-	-	-	-	-	0	-	-	-	-	-	-	-	-	-	-	-	-	-	1	-	0	-	-	-	-	-	-	-	-	-	-	-	0	-	-	-	-	0	-	1	-	0	-
Austria	-	-	-	-	0	-	-	-	-	-	0	-	-	-	-	-	-	-	-	-	-	-	-	-	1	-	0	-	-	-	-	0	-	0	-	-	-	-	-	-	-	-	-	4	-	0	-	0	-
Belarus	-	-	-	1	-	-	-	-	-	-	-	-	-	-	-	-	-	-	-	-	-	-	-	-	0	-	0	-	-	-	-	-	-	-	-	-	-	-	-	-	-	-	-	0	-	-	-	-	-
Belgium	-	-	-	-	-	-	-	-	-	-	-	-	-	-	-	-	-	-	1	-	-	-	-	-	0	-	-	-	-	-	-	0	-	1	-	-	-	-	-	-	-	-	-	2	-	-	-	-	7
Bosnia and Herzegovina	-	-	-	0	-	-	-	-	-	-	0	0	-	-	0	-	-	-	-	-	-	-	-	-	1	-	0	-	-	-	-	0	-	0	-	-	-	-	-	-	-	-	-	0	-	-	-	0	-
Bulgaria	-	-	-	5	-	-	-	-	-	-	1	-	-	-	-	-	-	-	-	-	-	-	-	-	0	-	0	-	-	-	-	1	-	1	0	-	1	-	-	-	-	-	-	1	-	0	-	-	6
China	-	-	-	-	-	-	-	-	-	-	-	-	-	-	-	-	-	-	-	-	-	-	-	-	-	-	-	-	-	-	-	-	-	-	-	-	-	-	-	-	-	0	-	-	-	-	-	-	-
Croatia	-	-	-	5	0	-	-	-	-	-	0	-	-	-	0	-	-	-	2	-	-	-	-	-	8	-	0	-	-	-	-	0	-	0	0	-	1	-	0	0	-	-	-	0	-	0	-	0	6
Cyprus	-	-	-	-	-	-	-	-	-	-	-	-	-	3	-	-	-	-	0	-	-	-	-	2	0	-	-	-	-	-	-	-	-	-	0	-	-	-	0	-	-	-	-	0	0	0	-	-	3
Czech Republic	-	-	-	-	-	-	-	-	-	-	0	-	-	-	-	-	-	-	-	-	-	-	-	-	0	-	0	-	-	-	-	0	-	0	-	-	-	-	-	-	-	-	-	1	-	-	-	-	-
Democratic Republic of the Congo	-	-	-	-	-	-	-	-	-	-	-	-	-	-	-	-	-	-	-	-	-	-	-	-	-	0	-	-	-	-	-	-	-	-	-	-	-	-	-	-	-	-	-	-	-	-	-	-	-
Denmark	-	-	-	-	-	-	-	-	-	-	-	-	-	-	-	-	-	-	-	-	-	-	-	-	0	-	1	-	-	-	-	-	-	-	-	-	-	-	-	-	-	-	-	1	-	-	-	-	8
Egypt	-	-	-	-	-	-	-	0	-	-	-	-	-	-	-	-	-	-	0	-	-	-	-	2	0	-	0	0	-	0	0	0	-	-	0	0	0	-	-	-	2	-	-	0	-	0	0	-	0
Eritrea	-	-	-	-	-	-	-	-	-	-	-	-	-	-	-	-	-	-	-	-	-	-	-	-	-	-	-	-	-	-	-	-	-	-	-	-	-	0	-	-	-	-	-	-	-	-	-	-	-
Estonia	-	-	-	77	-	-	-	-	-	-	-	-	-	-	-	-	-	-	-	-	-	-	-	-	0	-	0	-	-	-	-	-	-	-	-	-	-	-	-	-	-	-	-	0	-	-	-	-	-
Ethiopia	-	-	-	-	-	-	287	-	-	-	-	-	-	-	-	-	-	-	-	-	-	-	-	-	-	1	-	-	-	-	-	-	-	-	-	-	-	0	-	-	-	-	-	-	-	-	-	-	-
Finland	-	-	-	-	-	-	-	-	-	-	-	-	-	-	-	-	-	-	-	-	-	-	-	-	0	-	-	-	-	-	-	-	-	-	-	-	-	-	-	-	-	-	-	-	-	-	-	-	-
France	-	-	-	40	2	-	-	-	-	-	-	0	-	-	-	9	-	15	-	767	4	-	-	-	0	-	0	-	-	1	-	0	-	2	0	-	0	-	0	0	-	-	-	25	-	0	-	0	33
Germany	-	-	-	-	-	-	-	-	-	-	-	-	-	-	-	-	-	-	-	372	-	-	-	-	46	-	-	-	-	-	-	-	-	-	-	-	-	-	-	-	-	-	-	-	-	-	-	-	69
Greece	-	84	-	0	-	-	-	-	-	-	-	-	-	-	0	-	-	-	-	-	-	-	-	1	0	-	0	-	-	-	-	0	-	0	0	-	3	-	0	0	-	-	-	6	-	3	-	0	12
Hungary	-	-	-	10	-	-	-	-	-	-	0	-	-	-	-	-	-	-	-	-	-	-	-	-	0	-	0	-	-	-	-	0	-	1	-	-	0	-	-	-	-	-	-	1	-	-	-	-	17
Iceland	-	-	-	-	-	-	-	-	-	-	-	-	-	-	-	-	-	-	-	-	-	-	-	-	0	-	0	-	-	-	-	-	-	-	-	-	-	-	-	-	-	-	-	0	-	-	-	0	-
Ireland	-	-	-	126	-	-	-	-	-	-	-	-	-	-	-	-	-	-	-	-	-	-	-	-	0	-	-	-	-	-	-	-	-	-	-	-	-	-	-	-	-	-	-	1	-	-	-	0	-
Israel	-	-	-	-	-	-	-	-	-	-	-	-	-	-	-	-	-	-	54	-	-	-	-	88	27	-	1	20	-	29	13	-	-	-	3	-	6	-	54	-	13	-	-	35	6	13	-	-	390
Italy	-	-	-	235	1	-	-	-	-	-	-	13	1	-	39	17	-	17	24	635	1	-	1	2	3	-	1	-	-	1	2	2	-	9	0	-	2	-	47	3	-	-	-	69	-	2	-	0	34
Jordan	-	-	-	-	-	-	-	-	-	-	-	-	-	-	-	-	-	-	-	-	-	-	-	-	-	-	-	-	-	-	-	-	-	-	-	0	-	-	-	-	0	-	-	-	-	-	-	-	-
Kenya	-	-	-	-	-	-	-	-	-	-	-	-	-	-	-	-	-	-	-	-	-	-	-	-	-	1	-	-	-	-	-	-	-	-	-	-	-	-	-	-	-	-	-	-	-	-	-	-	-
Korea	-	-	-	-	-	-	-	-	-	-	-	-	-	-	-	-	-	-	-	-	-	-	-	-	-	-	-	-	-	-	-	-	-	-	-	-	-	-	-	-	-	0	-	-	-	-	-	-	-
Latvia	-	-	-	2	-	-	-	-	-	-	-	-	-	-	-	-	-	-	-	-	-	-	-	-	0	-	0	-	-	-	-	-	-	-	-	-	-	-	-	-	-	-	-	0	-	-	-	-	-
Lebanon	-	-	-	-	-	-	-	-	-	-	-	-	-	-	-	-	-	-	0	-	-	-	-	0	-	-	-	-	-	2	0	-	-	-	-	-	0	-	1	-	-	-	-	3	-	3	-	-	1
Libya	-	-	-	-	-	-	-	-	-	-	-	-	0	-	-	-	-	-	-	-	-	-	-	0	0	-	-	-	-	-	0	0	-	-	-	-	0	-	-	-	0	-	-	0	-	0	-	-	0
Liechtenstein	-	-	-	-	-	-	-	-	-	-	-	-	-	-	-	-	-	-	-	-	-	-	-	-	0	-	0	-	-	-	-	-	-	0	-	-	-	-	-	-	-	-	-	0	-	-	-	0	-
Lithuania	-	-	-	0	-	-	-	-	-	-	-	-	-	-	-	-	-	-	-	-	-	-	-	-	0	-	0	-	-	-	-	-	-	-	-	-	-	-	-	-	-	-	-	0	-	-	-	-	-
Luxembourg	-	-	-	-	-	-	-	-	-	-	-	-	-	-	-	-	-	-	0	-	-	-	-	-	0	-	-	-	-	-	-	0	-	0	-	-	-	-	-	-	-	-	-	0	-	-	-	-	0
Malta	-	-	-	0	-	-	-	-	-	-	-	0	-	-	0	0	-	-	-	-	-	-	0	0	0	-	0	-	-	0	-	0	-	0	0	-	0	-	0	0	-	-	-	0	-	0	-	-	0
Mexico	-	-	-	-	-	-	-	-	-	-	-	-	-	-	-	-	-	-	-	-	-	-	-	-	-	-	-	-	-	-	-	-	-	-	-	-	-	-	-	-	-	-	0	-	-	-	-	-	-
Moldova	-	-	-	-	-	-	-	-	-	-	-	-	-	-	-	-	-	-	-	-	-	-	-	-	0	-	0	-	-	-	-	0	-	0	-	-	0	-	-	-	-	-	-	0	-	-	-	-	1
Montenegro	-	-	-	-	-	-	-	-	-	-	-	-	-	-	-	-	-	-	0	-	-	-	-	-	0	-	0	-	-	-	-	0	-	0	-	-	-	-	-	0	-	-	-	0	-	0	-	0	0
Morocco	-	-	-	3	-	-	-	-	1	-	1	2	0	-	-	-	2	-	-	-	1	1	1	0	0	-	1	-	6	5	1	5	8	-	0	-	9	-	2	1	0	-	-	1	-	0	-	-	1
Netherlands	-	-	-	215	0	-	-	-	-	-	-	-	-	-	-	-	-	-	8	-	-	-	-	-	0	-	0	-	-	-	-	0	-	0	-	-	-	-	-	-	-	-	-	1	-	-	-	-	18
North Macedonia	-	-	-	-	-	-	-	-	-	-	0	-	-	-	-	-	-	-	-	-	-	-	-	-	0	-	0	-	-	-	-	0	-	0	-	-	-	-	-	-	-	-	-	0	-	0	-	0	-
Norway	-	-	-	30	-	-	-	-	-	-	-	-	-	-	-	-	-	-	-	-	-	-	-	-	0	-	-	-	-	-	-	-	-	-	-	-	-	-	-	-	-	-	-	-	-	-	-	0	0
Poland	-	-	-	25	-	-	-	-	-	-	-	-	-	-	-	-	-	-	-	-	-	-	-	-	0	-	-	-	-	-	-	-	-	-	-	-	-	-	-	-	-	-	-	-	-	-	-	-	26
Portugal	-	-	-	-	-	-	-	-	-	-	-	-	-	-	-	-	-	-	-	-	-	-	-	3	0	-	0	-	0	0	-	0	4	0	0	-	0	-	0	0	-	-	-	5	42	1	-	-	15
Romania	-	-	-	0	-	-	-	-	-	-	0	-	-	-	-	-	-	-	-	-	-	-	-	-	0	-	-	-	-	0	-	0	-	0	0	-	0	-	-	-	-	-	-	0	-	-	-	-	0
Russian Federation	-	-	-	-	-	-	-	-	-	-	0	-	-	-	-	-	-	-	-	-	-	-	-	-	0	-	0	-	-	-	-	0	-	-	-	-	-	-	-	-	-	-	-	0	-	0	-	0	-
Rwanda	-	-	-	-	-	-	-	-	-	-	-	-	-	-	-	-	-	-	-	-	-	-	-	-	-	0	-	-	-	-	-	-	-	-	-	-	-	-	-	-	-	-	-	-	-	-	-	-	-
Serbia	-	-	-	-	-	-	-	-	-	-	0	-	-	-	-	-	-	-	-	-	-	-	-	-	0	-	0	-	-	-	-	0	-	0	-	-	-	-	-	-	-	-	-	0	-	-	-	-	-
Slovakia	-	-	-	3	-	-	-	-	-	-	0	-	-	-	-	-	-	-	-	-	-	-	-	-	-	-	-	-	-	-	-	-	-	0	-	-	-	-	-	-	-	-	-	12	-	-	-	-	-
Slovenia	-	-	-	0	0	-	-	-	-	-	0	-	-	-	-	-	-	-	-	-	-	-	-	-	0	-	0	-	-	-	-	0	-	0	-	-	-	-	-	-	-	-	-	0	-	0	-	0	-
Spain	-	-	-	382	1	4	-	-	-	-	0	6	-	-	-	-	-	14	5	1053	21	-	-	8	1	-	1	-	7	9	4	4	2	1	0	-	83	-	3	4	-	-	-	10	192	1	-	0	10
Sweden	-	-	-	-	-	-	-	-	-	-	-	-	-	-	-	-	-	-	-	-	-	-	-	-	0	-	0	-	-	-	-	-	-	-	-	-	-	-	-	-	-	-	-	1	-	-	-	-	22
Switzerland	-	-	-	2	0	-	-	-	-	-	-	-	-	-	-	-	-	-	-	-	0	-	-	-	0	-	0	-	-	-	-	0	-	0	-	-	0	-	-	-	-	-	-	0	-	-	-	0	6
Syria	-	-	-	-	-	-	-	-	-	-	-	-	-	-	-	-	-	-	0	-	-	-	-	0	-	-	-	-	-	0	0	-	-	-	-	-	0	-	0	-	-	-	-	1	-	0	-	-	0
Tanzania	-	-	-	-	-	-	-	-	-	-	-	-	-	-	-	-	-	-	-	-	-	-	-	-	-	0	-	-	-	-	-	-	-	-	-	-	-	-	-	-	-	-	-	-	-	-	-	-	-
Tunisia	-	-	-	-	-	-	-	-	-	0	-	0	0	-	-	5	-	-	-	-	-	0	-	3	0	-	-	-	-	0	0	0	-	-	0	-	2	-	0	2	0	-	-	0	-	1	-	-	0
Turkey	-	13	-	-	-	-	-	-	-	-	2	-	-	-	-	-	-	-	-	-	-	-	-	0	0	-	0	0	-	0	-	0	-	1	0	-	0	-	0	-	-	-	-	2	-	0	-	0	3
Uganda	-	-	-	-	-	-	-	-	-	-	-	-	-	-	-	-	-	-	-	-	-	-	-	-	-	0	-	-	-	-	-	-	-	-	-	-	-	-	-	-	-	-	-	-	-	-	-	-	-
Ukraine	-	-	-	50	-	-	-	-	-	-	0	-	-	-	-	-	-	-	-	-	-	-	-	-	1	-	0	-	-	-	-	0	-	2	0	-	0	-	2	-	-	-	-	0	-	0	-	0	40
United Kingdom	-	-	-	20	-	-	-	-	-	-	-	-	-	-	-	-	-	-	-	346	-	-	-	-	4	-	1	-	-	-	-	-	-	-	-	-	-	-	-	-	-	-	-	4	-	-	-	7	9
USA	-	-	-	-	-	-	-	-	-	-	-	-	-	-	-	-	-	-	-	-	-	-	-	-	-	-	-	-	-	-	-	-	-	-	-	-	-	-	-	-	-	-	0	-	-	-	-	-	-
Yemen	-	-	-	-	-	-	-	-	-	-	-	-	-	-	-	-	-	-	-	-	-	-	-	-	-	-	-	-	-	-	-	-	-	-	-	-	-	0	-	-	-	-	-	-	-	-	-	-	-
total	0	97	0	1231	4	4	287	0	1	1	4	26	3	3	39	31	5	46	94	3173	27	1	2	111	93	2	6	20	13	48	23	12	14	18	3	0	110	0	111	13	15	0	0	189	240	27	0	7	739
[truncated: 2 more columns]
