# Supplementary material for: Analysis of gaps in rapeseed (Brassica napus L.) collections in European genebanks
Source: Front Plant Sci. 2023 Oct 9;14:1244467. doi: 10.3389/fpls.2023.1244467 (PMC10591083; doi:10.3389/fpls.2023.1244467)
Supplement: Supplementary file 2 [file Table_2.xlsx]

## Sheet: Priority list creation
Gene pool	Taxon	IUCN redlist caterory	Accessions collected from native occurrences areas	Priority score	Range change no migration RCP 8.5 [%]	Priority score	Priority score total	Priority result
Primary	Brassica napus L.	-	cultivated	0	cultivated	0	0	no priority
Secondary	Brassica cretica Lam.	Least Concern	97	2	-63.7	2	4	medium priority
Secondary	Brassica juncea (L.) Czern.	-	cultivated	0	cultivated	0	0	no priority
Secondary	Brassica rapa L.	Data deficient	partially cultivated	0	partially cultivated	0	0	no priority
Secondary	Erucastrum gallicum (Willd.) O. E. Schulz	-	4	3	-89.4	3	6	high priority
Tertiary	Brassica bourgeaui (Webb ex Christ) Kuntze	-	4	3	-9.3	0	3	medium priority
Tertiary	Brassica carinata A. Braun	-	outside study area	0	outside study area	0	0	no priority
Tertiary	Brassica deserti Danin & Hedge	-	0	3	only 3 GBIF records (2 after cleaning)	3	6	high priority
Tertiary	Brassica desnottesii Emb. & Maire	-	1	3	only 5 GBIF records (2 after cleaning)	3	6	high priority
Tertiary	Brassica dimorpha Coss. & Durieu	-	1	3	only 1 GBIF record (1 after cleaning)	3	6	high priority
Tertiary	Brassica elongata Ehrh.	Least Concern	4	3	-72.3	2	5	high priority
Tertiary	Brassica fruticulosa Cirillo	Least Concern	26	3	-60.4	2	5	high priority
Tertiary	Brassica gravinae Ten.	Data deficient	3	3	-69.6	2	5	high priority
Tertiary	Brassica hilarionis Post	Endangered	3	3	only 5 GBIF records (3 after cleaning)	3	6	high priority
Tertiary	Brassica incana Ten.	Data deficient	39	3	-49.3	1	4	medium priority
Tertiary	Brassica insularis Moris	Near threatened	31	3	-89.0	3	6	high priority
Tertiary	Brassica maurorum Durieu	-	5	3	-68.3	2	5	high priority
Tertiary	Brassica montana Pourr.	Least Concern	46	3	-76.0	3	6	high priority
Tertiary	Brassica nigra (L.) W. D. J. Koch	Least Concern	94	2	-26.1	1	3	medium priority
Tertiary	Brassica oleracea L.	Data deficient	cultivated	0	cultivated	0	0	no priority
Tertiary	Brassica repanda (Willd.) DC.	Least Concern	27	3	-89.7	3	6	high priority
Tertiary	Brassica souliei Batt. subsp. souliei Batt.	Data deficient	1	3	-85.8	3	6	high priority
Tertiary	Brassica tournefortii Gouan	Least Concern	111	1	-23.3	0	1	low priority
Tertiary	Capsella bursa-pastoris (L.) Medik.	Least Concern	93	2	-32.9	1	3	medium priority
Tertiary	Crambe hispanica subsp. abyssinica (Hochst. ex R.E.Fr.) Prina	Least Concern	outside study area	0	outside study area	0	0	no priority
Tertiary	Descurainia sophia (L.) Webb ex Prantl	-	6	3	-66.3	2	5	high priority
Tertiary	Diplotaxis acris (Forsk.) Boiss.	-	20	3	-15.5	0	3	medium priority
Tertiary	Diplotaxis catholica (L.) DC.	Least Concern	13	3	-47.0	1	4	medium priority
Tertiary	Diplotaxis erucoides (L.) DC.	Least Concern	48	3	-36.1	1	4	medium priority
Tertiary	Diplotaxis harra (Forssk.) Boiss.	Least Concern	23	3	-4.9	0	3	medium priority
Tertiary	Diplotaxis muralis (L.) DC.	Least Concern	12	3	-35.4	1	4	medium priority
Tertiary	Diplotaxis siifolia Kunze	Near threatened	14	3	-52.9	2	5	high priority
Tertiary	Diplotaxis tenuifolia (L.) DC.	Least Concern	18	3	-42.9	1	4	medium priority
Tertiary	Diplotaxis viminea (L.) DC.	Least Concern	3	3	-28.6	1	4	medium priority
Tertiary	Enarthrocarpus lyratus (Forssk.) DC.	-	0	3	-52.9	2	5	high priority
Tertiary	Eruca vesicaria (L.) Cav.	Least Concern	110	1	-38.5	1	2	low priority
Tertiary	Erucastrum abyssinicum R. E. Fr.	-	outside study area	0	outside study area	0	0	no priority
Tertiary	Hirschfeldia incana (L.) Lagr.-Foss.	-	111	1	-24.3	0	1	low priority
Tertiary	Moricandia arvensis (L.) DC.	-	13	3	-41.8	1	4	medium priority
Tertiary	Moricandia nitens (Viv.) E. A. Durand & Barratte	-	15	3	-29.0	1	4	medium priority
Tertiary	Orychophragmus violaceus (L.) O.E. Schulz	-	outside study area	0	outside study area	0	0	no priority
Tertiary	Physaria fendleri (A. Gray) OKane & Al-Shehbaz	-	outside study area	0	outside study area	0	0	no priority
Tertiary	Raphanus raphanistrum L.	Least Concern	189	0	-24.6	0	0	no priority
Tertiary	Raphanus sativus L.	-	cultivated	0	cultivated	0	0	no priority
Tertiary	Rapistrum rugosum (L.) All.	-	27	3	-24.5	0	3	medium priority
Tertiary	Rorippa indica (L.) Hiern	-	outside study area	0	outside study area	0	0	no priority
Tertiary	Rorippa islandica (Oeder) Borb	Least Concern	7	3	-85.0	3	6	high priority
Tertiary	Sinapis alba L.	Least Concern	739	0	-24.0	0	0	no priority
Tertiary	Sinapis arvensis L.	Least Concern	99	2	-36.1	1	3	medium priority
Tertiary	Sinapis pubescens L.	Least Concern	9	3	-49.3	1	4	medium priority
Tertiary	Brassica souliei Batt. subsp. amplexicaulis (Desf.) Greuter & Burdet	Data deficient	2	3	-97.5	3	6	high priority
